# Supplementary material for: Synthesis of Some Mono- and Disaccharide-Grafting Phthalazine Derivatives and Some New Se-Nucleoside Analogues: Antibacterial Properties, Quantum Chemical Calculations, and Cytotoxicity
Source: Molecules. 2022 Dec 30;28(1):317. doi: 10.3390/molecules28010317 (PMC9822378; doi:10.3390/molecules28010317)
Supplement: Supplementary file 1 [file molecules-28-00317-s001.zip]

Archive with 1 entries (1 files):
- molecules-2099936-supplementary.pdf
